# Supplementary material for: The Role of MER Processing Pipelines for STN Functional Identification During DBS Surgery: A Feature-Based Machine Learning Approach
Source: Bioengineering (Basel). 2025 Nov 26;12(12):1300. doi: 10.3390/bioengineering12121300 (PMC12729932; doi:10.3390/bioengineering12121300)
Supplement: Supplementary file 1 [file bioengineering-12-01300-s001.zip]

Archive with 1 entries (1 files):
- bioengineering-3949511-supplementary.pdf
